# Supplementary material for: Role of L-Arginine in the Gut–Liver Axis of Female Mice: Mediating Ethanol’s Alterations in Hepatic Steatosis and Oxidative Stress
Source: Antioxidants (Basel). 2026 Apr 24;15(5):537. doi: 10.3390/antiox15050537 (PMC13203133; doi:10.3390/antiox15050537)
Supplement: Supplementary file 1 [file antioxidants-15-00537-s001.zip]

Archive with 1 entries (1 files):
- antioxidants-4228610-supplementary.pdf
